# Supplementary material for: Phylogenomic associations among methicillin-resistant Staphylococcus aureus isolates derived from pets, dairies, and humans
Source: Microbiol Spectr. 2025 Apr 30;13(6):e01995-24. doi: 10.1128/spectrum.01995-24 (PMC12131838; doi:10.1128/spectrum.01995-24)
Supplement: Table S1 — Metadata available for genomes used in this study. [file spectrum.01995-24-s0001.xlsx]

## Sheet: Sup. Gene info
Supplemental Table 1. Metadata available for Genomes used in this study
Name	GenBank Accessions	Host	Country	Collection Year	SCCmec	GenomeType
TD1	SAMN40545398	Canine	USA	2006	IVa	Draft
TD3	SAMN40545399	Canine	USA	2006	IVc	Draft
TD4	SAMN40545400	Canine	USA	2006	IIa	Draft
TD5	SAMN40545401	Canine	USA	2006	IVa	Draft
TD82	SAMN40545402	Canine	USA	2006	V/ VII	Draft
SP12	SAMN40545405	Bovine	USA	2009	IIa	Draft
FA6	SAMN40545403	Bovine	USA	2009	N/A	Draft
FA20	SAMN40545404	Bovine	USA	2009	N/A	Draft
61	CP022893	Human	Germany	1994	Ia	Complete
592	CP035791	Human	USA	2016	IIa	Complete
831	CP104020	Human	USA	2017	IVa	Complete
18082	CP041633	Human	China	2018	mec a	Complete
19571	JJCM00000000	Canine		2007	IVa	Draft
23237	JJBO00000000	Canine		2009	IVa	Draft
08S00974	CP020019	Swine	Germany	2012	V/VII	Complete
2012_3_ST398	CP021178	Human	China	2012	mec a	Complete
55_100_003	CP076843	Swine	Denmark	2014	V/VII	Complete
55_100_016	CP076839	Swine	Denmark	2014	V/VII	Complete
ATCC_BAA_39_5	CP033505	Human	Kazakhstan	2017	mec a	Complete
ATCC_BAA_39_6	CP033506	Human	Kazakhstan	2017	mec a	Complete
Bc	CP071374	Bovine	Belgium	2012	IVc	Complete
C2406	CP019590	Human	Canada	2004	IVa	Complete
C3489	JIZE00000000	Canine			no mec a	Draft
C5086	JIYX00000000	Canine			no mec a	Draft
C8879	CP020956	Human	Canada	2002	IVb	Complete
CFBR_105	CP031779	Human	USA	2011	IIa	Complete
CR14_035	CP020544	Human	Brazil	2014	IIa	Complete
Fu1	CP071372	Bovine	France	2012	no mec a	Complete
GD1108	CP040230	Human	China	2014	no mec a	Complete
GDC6P096P	CP065194	Swine	China	2016	V/VII	Complete
GHA8	CP043916	Human	Ghana	2018	mec a	Complete
ISU935_ST5	CP017090	Swine	USA	2010	IVa/IVb	Complete
J215_MRSA_SCCmec type II	JAASKU000000000	Feline	Japan	2011	IIa	Draft
J231_MRSA_SCCmec type IVa	JAASKT000000000	Feline	Japan	2011	IV	Draft
JK3137	CP020960	Human	Canada	2011	IVa	Complete
M160	CP071341	Bovine	Switzerland	2009	no mec a	Complete
M51	CP030137	Swine	China	2012	IVc	Complete
N0426	JIXM00000000	Feline	Hong kong	2009	no mec a	Draft
N13_4_96	NAIU00000000	Canine	Australia	2013	IVd	Draft
N1343	JIXL00000000	Feline	Hong kong	2011	no mec a	Draft
NCTC7878	UAUX00000000	Feline			no mec a	Draft
Patient14Isolate02	CP086215	Human	USA	2018	IIa	Complete
PCFA_221	CP035003	Swine	South Korea	2017	V/VII	Complete
PTDrAP2	CP029172	Swine	Australia	2015	V/VII	Complete
Q13_1_325	NAIV00000000	Canine	Australia	2013	IVa	Draft
Q85	JAEDAU000000000	Canine	Hungary: Tatabanya	2015	no mec a	Draft
R24	CP060626	Human	Norway	2006	IVa	Complete
R26	CP060625	Human	Norway	2007	IVa	Complete
R27	CP060624	Human	Norway	2007	IVa	Complete
R28	CP060623	Human	Norway	2007	IVa	Complete
R34	CP060621	Human	Norway	2011	mec a	Complete
RIVM_M047065	CP096539	Human	Netherlands	2019	VII	Complete
SA112	CP020553	Canine	Brazil		IIa	Complete
ST20190863	OX344719	Human	France	2019	IVc	Complete
ST398_ISU926	CP017091	Swine	USA	2010	VII	Complete
ST425	LUFG00000000	Feline	Australia	2013	no mec a	Draft
TCH32767	CP064772	Human	USA	2017	IIa	Complete
USA_100_30_47	CP029474	Human	USA	2015	IIa	Complete
USA400-0051 (Reference)	CP019574	Human	USA	2003	IVa	Complete
V13_2_439	NAQM00000000	Canine	Australia	2013	IVc	Draft
Supplemental Table 1. Genbank Accession, host, isolation site, host health, country, and collection year was collected from Bacterial and Viral Bioinformatics Resource Center (www.BV-BRC.org). SCCmec type was found using staphopia-sccmec
